# Supplementary material for: NP and 9311 are excellent population parents for screening QTLs of potassium-efficient rice
Source: PLoS One. 2023 Apr 14;18(4):e0284510. doi: 10.1371/journal.pone.0284510 (PMC10104323; doi:10.1371/journal.pone.0284510)
Supplement: S1 Table — (ODT) [file pone.0284510.s006.odt]

Supplemental table 1. Plant height of twelve rice varieties in different potassium concentration culture solution.
variety
plant height(/cm)

60 mg/L K+
40 mg/L K+
20 mg/L K+
10 mg/L K+
5 mg/L K+
4 mg/L K+
3 mg/L K+
2 mg/L K+
1 mg/L K+
0 mg/L K+
Wuyunjing
30.88 
29.54 
27.61 
28.43 
25.40 
25.22 
22.87 
23.23 
20.96 
20.87 
J183(IndicaII)
34.71 
31.95 
29.84 
27.58 
26.37 
20.05 
20.56 
18.97 
19.06 
17.02 
02428
38.02 
37.46 
36.28 
34.59 
27.47 
26.72 
22.66 
20.96 
19.04 
16.66 
TQ
42.85 
35.83 
38.42 
36.08 
30.17 
27.15 
25.03 
21.85 
19.54 
15.47 
NP 
36.94 
36.77 
35.86 
34.31 
32.02 
32.47 
28.11 
26.04 
22.39 
19.11 
9311
34.42 
32.68 
30.26 
29.18 
25.53 
23.47 
28.11 
21.84 
18.98 
16.97 
TB309
37.91 
37.31 
35.24 
32.64 
27.10 
30.43 
26.21 
26.38 
21.72 
18.89 
J193(Iindica I)
44.75 
43.65 
38.25 
31.39 
34.73 
34.19 
28.96 
25.94 
21.56 
19.49 
J189(Indica I)
30.56 
33.55 
27.74 
28.32 
20.56 
23.20 
18.39 
20.08 
12.44 
13.64 
J426(Indica II)
37.19 
37.49 
35.75 
32.39 
31.99 
29.38 
26.40 
26.31 
19.79 
20.43 
J221 (Indica I)
29.73 
26.11 
22.67 
20.50 
21.53 
20.81 
17.35 
17.23 
16.70 
13.80 
J216(IndicaII）
34.97 
26.11 
31.68 
26.77 
26.20 
28.70 
24.00 
22.21 
18.12 
15.64 
