# Supplementary material for: NP and 9311 are excellent population parents for screening QTLs of potassium-efficient rice
Source: PLoS One. 2023 Apr 14;18(4):e0284510. doi: 10.1371/journal.pone.0284510 (PMC10104323; doi:10.1371/journal.pone.0284510)
Supplement: S2 Table — (ODT) [file pone.0284510.s007.odt]

Supplemental table 2. Root length of twelve rice varieties in different potassium concentration culture solution.
variety
root length(/cm)

60 mg/L K+
40 mg/L K+
20 mg/L K+
10 mg/L K+
5 mg/L K+
4 mg/L K+
3 mg/L K+
2 mg/L K+
1 mg/L K+
0 mg/L K+
Wuyunjing
11.41 
13.53 
8.92 
13.51 
14.88 
12.46 
8.09 
10.29 
10.29 
8.28 
J183(IndicaII)
7.49 
7.49 
5.65 
9.75 
11.99 
6.34 
4.72 
5.14 
5.21 
6.32 
02428
11.77 
12.38 
10.72 
14.92 
16.22 
10.87 
7.35 
7.81 
7.79 
6.82 
TQ
13.65 
10.64 
9.47 
13.19 
14.74 
11.29 
6.88 
7.74 
7.00 
7.01 
NP 
9.23 
13.39 
8.51 
11.64 
14.48 
12.77 
8.77 
10.13 
8.45 
7.71 
9311
8.74 
8.22 
5.23 
7.77 
7.48 
5.26 
6.09 
5.23 
5.06 
6.14 
TB309
10.58 
12.02 
8.65 
10.34 
12.67 
11.36 
8.01 
8.71 
8.71 
7.64 
J193(Iindica I)
12.04 
9.92 
9.19 
11.18 
16.76 
9.12 
9.35 
7.90 
8.11 
8.83 
J189(Indica I)
7.68 
8.21 
5.57 
11.30 
7.15 
5.79 
4.15 
5.58 
3.54 
3.74 
J426(Indica II)
6.97 
8.46 
6.67 
9.91 
12.15 
6.79 
6.00 
6.69 
4.56 
6.26 
J221 (Indica I)
7.76 
6.26 
4.22 
5.20 
6.99 
5.60 
4.26 
4.29 
4.48 
4.15 
J216(IndicaII）
10.01 
8.56 
6.63 
10.30 
10.63 
8.68 
5.13 
5.43 
4.67 
4.71 
