# Supplementary material for: NP and 9311 are excellent population parents for screening QTLs of potassium-efficient rice
Source: PLoS One. 2023 Apr 14;18(4):e0284510. doi: 10.1371/journal.pone.0284510 (PMC10104323; doi:10.1371/journal.pone.0284510)
Supplement: S3 Table — (ODT) [file pone.0284510.s008.odt]

Supplemental table 3. Root number of twelve rice varieties in different potassium concentration culture solution.
variety
root number

60 mg/L K+
40 mg/L K+
20 mg/L K+
10 mg/L K+
5 mg/L K+
4 mg/L K+
3 mg/L K+
2 mg/L K+
1 mg/L K+
0 mg/L K+

Wuyunjing
15.17 
16.06 
15.56 
16.72 
14.89 
11.78 
13.72 
10.83 
10.50 
7.94 

J183(IndicaII)
17.83 
16.94 
15.22 
14.93 
17.78 
13.72 
15.44 
12.00 
12.78 
10.28 

02428
14.17 
14.33 
14.61 
15.72 
13.77 
12.06 
11.06 
10.06 
9.72 
7.61 

TQ
21.00 
13.28 
11.61 
14.17 
11.39 
10.78 
10.35 
9.11 
9.17 
7.44 

NP 
17.78 
19.61 
18.00 
19.33 
17.11 
16.03 
12.61 
11.11 
10.06 
7.11 

9311
21.92 
21.50 
19.83 
23.56 
21.31 
20.06 
18.72 
16.38 
16.00 
11.17 

TB309
14.93 
16.25 
16.11 
16.33 
13.76 
13.67 
11.24 
13.06 
10.44 
8.41 

J193(Iindica I)
16.87 
16.44 
18.44 
17.67 
18.35 
15.27 
14.96 
13.22 
10.61 
6.67 

J189(Indica I)
14.25 
17.48 
14.33 
19.16 
11.70 
12.26 
10.27 
9.64 
6.44 
6.83 

J426(Indica II)
15.42 
16.44 
20.00 
19.67 
19.82 
17.11 
17.84 
14.22 
11.28 
11.22 

J221 (Indica I)
17.00 
15.06 
10.78 
11.27 
11.27 
10.00 
8.77 
8.50 
8.28 
8.06 

J216(IndicaII）
17.94 
19.83 
19.25 
16.67 
16.38 
18.80 
14.04 
15.39 
11.39 
8.50 
