# Supplementary material for: NP and 9311 are excellent population parents for screening QTLs of potassium-efficient rice
Source: PLoS One. 2023 Apr 14;18(4):e0284510. doi: 10.1371/journal.pone.0284510 (PMC10104323; doi:10.1371/journal.pone.0284510)
Supplement: S4 Table — (ODT) [file pone.0284510.s009.odt]

Supplemental table 4. Fresh root weight of twelve rice varieties in different potassium concentration culture solution.
variety
fresh root weight(/g)

60 mg/L K+
40 mg/L K+
20 mg/L K+
10 mg/L K+
5 mg/L K+
4 mg/L K+
3 mg/L K+
2 mg/L K+
1 mg/L K+
0 mg/L K+
Wuyunjing
0.0841 
0.1153 
0.0731 
0.1339 
0.1104 
0.0731 
0.0550 
0.0624 
0.0644 
0.0362 
J183(IndicaII)
0.0860 
0.0830 
0.0501 
0.0742 
0.0810 
0.0564 
0.0447 
0.0424 
0.0517 
0.0301 
02428
0.0844 
0.0839 
0.0808 
0.1188 
0.0826 
0.0600 
0.0365 
0.0473 
0.0493 
0.0268 
TQ
0.0848 
0.0581 
0.0518 
0.0938 
0.0557 
0.0490 
0.0377 
0.0420 
0.0450 
0.0271 
NP 
0.0769 
0.0994 
0.0634 
0.1114 
0.1091 
0.0691 
0.0480 
0.0605 
0.0567 
0.0301 
9311
0.1373 
0.1170 
0.0812 
0.1359 
0.0945 
0.0771 
0.0694 
0.0755 
0.0684 
0.0538 
TB309
0.0701 
0.0750 
0.0596 
0.0835 
0.0687 
0.0643 
0.0382 
0.0598 
0.0477 
0.0258 
J193(Iindica I)
0.1273 
0.1057 
0.1053 
0.1196 
0.1147 
0.0753 
0.0595 
0.0732 
0.0551 
0.0286 
J189(Indica I)
0.0579 
0.0751 
0.0567 
0.1260 
0.0553 
0.0496 
0.0358 
0.0455 
0.0234 
0.0208 
J426(Indica II)
0.0956 
0.1090 
0.1017 
0.1324 
0.1328 
0.0804 
0.0630 
0.0693 
0.0432 
0.0313 
J221 (Indica I)
0.1114 
0.0693 
0.0424 
0.0438 
0.0492 
0.0457 
0.0339 
0.0352 
0.0361 
0.0242 
J216(IndicaII）
0.1219 
0.1192 
0.0910 
0.1219 
0.0492 
0.1030 
0.0548 
0.0712 
0.0525 
0.0299 
