# Supplementary material for: NP and 9311 are excellent population parents for screening QTLs of potassium-efficient rice
Source: PLoS One. 2023 Apr 14;18(4):e0284510. doi: 10.1371/journal.pone.0284510 (PMC10104323; doi:10.1371/journal.pone.0284510)
Supplement: S5 Table — (ODT) [file pone.0284510.s010.odt]

Supplemental table 5. Fresh sheath weight of twelve rice varieties in different potassium concentration culture solution.
variety
fresh sheath weight(/g)

60 mg/L K+
40 mg/L K+
20 mg/L K+
10 mg/L K+
5 mg/L K+
4 mg/L K+
3 mg/L K+
2 mg/L K+
1 mg/L K+
0 mg/L K+
Wuyunjing
0.1860 
0.2362 
0.1851 
0.1953 
0.1609 
0.1569 
0.1214 
0.1387 
0.1190 
0.0665 
J183(IndicaII)
0.1495 
0.1452 
0.1142 
0.0949 
0.0981 
0.0610 
0.0651 
0.0635 
0.0670 
0.0380 
02428
0.2275 
0.2647 
0.2775 
0.1848 
0.1325 
0.1146 
0.0655 
0.0662 
0.0605 
0.0368 
TQ
0.2095 
0.2010 
0.2168 
0.1667 
0.1102 
0.1119 
0.0661 
0.0629 
0.0598 
0.0358 
NP 
0.1668 
0.2210 
0.1873 
0.1883 
0.1696 
0.1702 
0.1116 
0.1076 
0.0968 
0.0540 
9311
0.1534 
0.2473 
0.1532 
0.1856 
0.1172 
0.1061 
0.0929 
0.1022 
0.0874 
0.0570 
TB309
0.1624 
0.1902 
0.1863 
0.1544 
0.1357 
0.1447 
0.0843 
0.1071 
0.0938 
0.0576 
J193(Iindica I)
0.2574 
0.2499 
0.2407 
0.1601 
0.1455 
0.1372 
0.0951 
0.1005 
0.0653 
0.0389 
J189(Indica I)
0.1061 
0.1744 
0.1209 
0.1619 
0.0873 
0.0845 
0.0617 
0.0896 
0.0404 
0.0360 
J426(Indica II)
0.1980 
0.2226 
0.2234 
0.1753 
0.1820 
0.1336 
0.1062 
0.1090 
0.0857 
0.0522 
J221 (Indica I)
0.1783 
0.1252 
0.1080 
0.0828 
0.0849 
0.0882 
0.0597 
0.0659 
0.0666 
0.0460 
J216(IndicaII）
0.1890 
0.2127 
0.2263 
0.1875 
0.1439 
0.1839 
0.0844 
0.0998 
0.0810 
0.0437 
