# Supplementary material for: NP and 9311 are excellent population parents for screening QTLs of potassium-efficient rice
Source: PLoS One. 2023 Apr 14;18(4):e0284510. doi: 10.1371/journal.pone.0284510 (PMC10104323; doi:10.1371/journal.pone.0284510)
Supplement: S6 Table — (ODT) [file pone.0284510.s011.odt]

Supplemental table 6. Fresh blade weight of twelve rice varieties in different potassium concentration culture solution.
variety
fresh blade weight(/g)

60 mg/L K+
40 mg/L K+
20 mg/L K+
10 mg/L K+
5 mg/L K+
4 mg/L K+
3 mg/L K+
2 mg/L K+
1 mg/L K+
0 mg/L K+
Wuyunjing
0.1222 
0.1394 
0.1096 
0.1353 
0.1220 
0.1177 
0.0958 
0.0984 
0.0979 
0.0640 
J183(IndicaII)
0.1280 
0.0998 
0.0882 
0.0979 
0.1086 
0.0736 
0.0687 
0.0771 
0.0792 
0.0457 
02428
0.1538 
0.1525 
0.1539 
0.1317 
0.1051 
0.1054 
0.0685 
0.0688 
0.0576 
0.0335 
TQ
0.1260 
0.1010 
0.1364 
0.1250 
0.0856 
0.0961 
0.0669 
0.0624 
0.0598 
0.0311 
NP 
0.0984 
0.1291 
0.1024 
0.1280 
0.1212 
0.1168 
0.0864 
0.0855 
0.0804 
0.0494 
9311
0.1271 
0.1966 
0.1298 
0.1530 
0.1129 
0.1085 
0.1040 
0.1049 
0.0907 
0.0633 
TB309
0.1290 
0.1117 
0.1071 
0.1017 
0.1016 
0.1106 
0.0720 
0.0872 
0.0729 
0.0546 
J193(Iindica I)
0.1592 
0.1428 
0.1416 
0.1128 
0.1067 
0.1018 
0.0885 
0.0932 
0.0726 
0.0387 
J189(Indica I)
0.0815 
0.1103 
0.0899 
0.1178 
0.0718 
0.0786 
0.0597 
0.0808 
0.0458 
0.0374 
J426(Indica II)
0.1320 
0.1397 
0.1407 
0.1400 
0.1473 
0.1237 
0.0961 
0.1074 
0.0852 
0.0581 
J221 (Indica I)
0.1257 
0.0826 
0.0579 
0.0507 
0.0682 
0.0779 
0.0538 
0.0647 
0.0657 
0.0433 
J216(IndicaII）
0.1336 
0.1534 
0.1407 
0.1331 
0.1133 
0.1506 
0.0859 
0.0977 
0.0694 
0.0498 
