# Supplementary material for: NP and 9311 are excellent population parents for screening QTLs of potassium-efficient rice
Source: PLoS One. 2023 Apr 14;18(4):e0284510. doi: 10.1371/journal.pone.0284510 (PMC10104323; doi:10.1371/journal.pone.0284510)
Supplement: S7 Table — (ODT) [file pone.0284510.s012.odt]

Supplemental table 7. Potassium content of twelve rice varieties in 1 mg/L potassium culture solution.
 rice variety
dry plant weight（/g)
plant potassium content（g/100 g)
dry root weight（/g)
potassium content in root（g/100g)
dry sheath weight（/g)
potassium content in sheath（g/100g)
dry blade weight（/g)
potassium content in blade（g/100g)
Wuyunjing
0.0370 
0.5080 
0.0079 
0.4058 
0.0115 
0.7549 
0.0177 
0.3937 
J183(IndicaII)
0.0293 
0.5066 
0.0062 
0.4389 
0.0073 
0.6687 
0.0158 
0.4583 
02428
0.0248 
0.5287 
0.0060 
0.4540 
0.0076 
0.6991 
0.0113 
0.4545 
TQ
0.0242 
0.6570 
0.0056 
0.5481 
0.0074 
0.8384 
0.0112 
0.5917 
NP
0.0302 
0.4984 
0.0063 
0.3619 
0.0091 
0.7191 
0.0149 
0.4214 
9311
0.0361 
0.5040 
0.0087 
0.3670 
0.0094 
0.6310 
0.0180 
0.5041 
TB309
0.0308 
0.4621 
0.0061 
0.3235 
0.0099 
0.6246 
0.0148 
0.4103 
J193(Iindica I)
0.0402 
0.4987 
0.0068 
0.4800 
0.0113 
0.7489 
0.0221 
0.3764 
J189(Indica I)
0.0149 
0.4834 
0.0034 
0.3636 
0.0040 
0.6944 
0.0074 
0.4246 
J426(Indica II)
0.0317 
0.3889 
0.0059 
0.3915 
0.0120 
0.4457 
0.0139 
0.3388 
J221 (Indica I)
0.0242 
0.5201 
0.0047 
0.3777 
0.0068 
0.6664 
0.0127 
0.4934 
J216(IndicaII）
0.0354 
0.4257 
0.0073 
0.2890 
0.0098 
0.5727 
0.0183 
0.4011 
