# Supplementary material for: NP and 9311 are excellent population parents for screening QTLs of potassium-efficient rice
Source: PLoS One. 2023 Apr 14;18(4):e0284510. doi: 10.1371/journal.pone.0284510 (PMC10104323; doi:10.1371/journal.pone.0284510)
Supplement: S8 Table — (ODT) [file pone.0284510.s013.odt]

Supplemental table 8. Potassium content of twelve rice varieties in 4 mg/L potassium culture solution.
 rice variety
dry plant weight（/g)
plant potassium content（g/100 g)
dry root weight（/g)
potassium content in root（g/100g)
dry sheath weight（/g)
potassium content in sheath（g/100g)
dry blade weight（/g)
potassium content in blade（g/100g)
Wuyunjing
0.0458 
0.9401 
0.0092 
0.4530 
0.0143 
1.5144 
0.0223 
0.7728 
J183(IndicaII)
0.0292 
0.8574 
0.0070 
0.4150 
0.0066 
1.1565 
0.0155 
0.9296 
02428
0.0442 
0.8102 
0.0083 
0.5088 
0.0140 
1.1765 
0.0218 
0.6895 
TQ
0.0424 
0.9888 
0.0073 
0.5820 
0.0141 
1.4949 
0.0210 
0.7908 
NP
0.0230 
0.9829 
0.0089 
0.4475 
0.0161 
1.4801 
0.0230 
0.8430 
9311
0.0408 
0.9600 
0.0094 
0.4658 
0.0105 
1.3693 
0.0209 
0.9779 
TB309
0.0467 
0.8722 
0.0085 
0.4603 
0.0151 
1.1980 
0.0232 
0.8103 
J193(Iindica I)
0.0478 
0.8418 
0.0104 
0.5041 
0.0148 
1.2293 
0.0226 
0.7438 
J189(Indica I)
0.0295 
0.9889 
0.0067 
0.6079 
0.0081 
1.3192 
0.0146 
0.9798 
J426(Indica II)
0.0490 
0.9971 
0.0102 
0.4920 
0.0137 
1.5367 
0.0251 
0.9057 
J221 (Indica I)
0.0291 
0.9444 
0.0063 
0.4442 
0.0079 
1.3422 
0.0149 
0.9449 
J216(IndicaII）
0.0555 
0.9382 
0.0124 
0.5484 
0.0156 
1.0743 
0.0275 
1.0359 
