# Supplementary material for: NP and 9311 are excellent population parents for screening QTLs of potassium-efficient rice
Source: PLoS One. 2023 Apr 14;18(4):e0284510. doi: 10.1371/journal.pone.0284510 (PMC10104323; doi:10.1371/journal.pone.0284510)
Supplement: S9 Table — (ODT) [file pone.0284510.s014.odt]

Supplemental table 9. Potassium content of twelve rice varieties in 40 mg/L potassium culture solution.
 rice variety
dry plant weight（/g)
plant potassium content（g/100 g)
dry root weight（/g)
potassium content in root（g/100g)
dry sheath weight（/g)
potassium content in sheath（g/100g)
dry blade weight（/g)
potassium content in blade（g/100g)
Wuyunjing
0.0635 
4.3443 
0.0126 
3.1142 
0.0143 
6.3967 
0.0280 
3.2264 
J183(IndicaII)
0.0489 
4.1807 
0.0109 
3.3441 
0.0140 
6.0175 
0.0241 
3.3441 
02428
0.0703 
4.5110 
0.0111 
2.9822 
0.0283 
6.0660 
0.0310 
3.6347 
TQ
0.0484 
4.5282 
0.0078 
2.9638 
0.0191 
6.1278 
0.0215 
3.6712 
NP
0.0529 
4.4528 
0.0100 
2.4800 
0.0190 
6.6947 
0.0239 
3.4902 
9311
0.0635 
4.5749 
0.0126 
2.7793 
0.0228 
5.6922 
0.0280 
4.4726 
TB309
0.0492 
4.3163 
0.0088 
2.8979 
0.0181 
6.1161 
0.0222 
3.4089 
J193(Iindica I)
0.0639 
4.0291 
0.0125 
2.8643 
0.0231 
5.5956 
0.0283 
3.2663 
J189(Indica I)
0.0501 
4.2736 
0.0094 
2.8588 
0.0160 
6.2090 
0.0231 
3.6054 
J426(Indica II)
0.0635 
4.1948 
0.0138 
2.9346 
0.0206 
6.0592 
0.0291 
3.4672 
J221 (Indica I)
0.0366 
3.9310 
0.0094 
2.4742 
0.0108 
6.1000 
0.0165 
3.3423 
J216(IndicaII）
0.0708 
3.8866 
0.0161 
2.9605 
0.0204 
5.6451 
0.0343 
3.2732 
